# Supplementary material for: Graphene-Binding Peptide in Fusion with SARS-CoV-2 Antigen for Electrochemical Immunosensor Construction
Source: Biosensors (Basel). 2022 Oct 17;12(10):885. doi: 10.3390/bios12100885 (PMC9599560; doi:10.3390/bios12100885)
Supplement: Supplementary file 1 [file biosensors-12-00885-s001.zip]

Archive with 1 entries (1 files):
- biosensors-1955813-supplementary.pdf
